# Supplementary material for: Novel 2-Thiouracil-5-Sulfonamide Derivatives: Design, Synthesis, Molecular Docking, and Biological Evaluation as Antioxidants with 15-LOX Inhibition
Source: Molecules. 2023 Feb 17;28(4):1925. doi: 10.3390/molecules28041925 (PMC9963659; doi:10.3390/molecules28041925)
Supplement: Supplementary file 1 [file molecules-28-01925-s001.zip]

Archive with 1 entries (1 files):
- molecules-2215252-supplementary.pdf
